# Supplementary material for: Gender Differences among Nurses in Managing Arterial Puncture-Related Pain: A Multicenter Cross-Sectional Study
Source: Healthcare (Basel). 2024 Feb 23;12(5):531. doi: 10.3390/healthcare12050531 (PMC10931307; doi:10.3390/healthcare12050531)
Supplement: Supplementary file 1 [file healthcare-12-00531-s001.zip]

Archive with 1 entries (1 files):
- healthcare-2818644-supplementary.pdf
